# Supplementary material for: Secondary Metabolites with Anti-Inflammatory Activities from One Actinobacteria Amycolatopsis taiwanensis
Source: Molecules. 2021 Sep 23;26(19):5765. doi: 10.3390/molecules26195765 (PMC8510368; doi:10.3390/molecules26195765)
Supplement: Supplementary file 1 [file molecules-26-05765-s001.zip]

Archive with 1 entries (1 files):
- molecules-1359869-supplementary.pdf
